# Supplementary material for: Hypervalent Iodine-Mediated Synthesis of Steroidal 5/5-Spiroiminals
Source: Molecules. 2024 Dec 9;29(23):5812. doi: 10.3390/molecules29235812 (PMC12068023; doi:10.3390/molecules29235812)
Supplement: Supplementary file 1 [file molecules-29-05812-s001.zip]

Archive with 1 entries (1 files):
- molecules-3257481-supplementary.pdf
